# Supplementary material for: Negotiating Complexity: Challenges to Implementing Community-Led Nature-Based Solutions in England Pre- and Post-COVID-19
Source: Int J Environ Res Public Health. 2022 Nov 12;19(22):14906. doi: 10.3390/ijerph192214906 (PMC9691162; doi:10.3390/ijerph192214906)
Supplement: Supplementary file 1 [file ijerph-19-14906-s001.zip]

Archive with 2 entries (2 files):
- Table S1_Interview Questionnaire.pdf
- Table S2_Codebook and quotation examples.xlsx
