# Supplementary material for: Negotiating Complexity: Challenges to Implementing Community-Led Nature-Based Solutions in England Pre- and Post-COVID-19
Source: Int J Environ Res Public Health. 2022 Nov 12;19(22):14906. doi: 10.3390/ijerph192214906 (PMC9691162; doi:10.3390/ijerph192214906)
Supplement: Supplementary file 1 [file ijerph-19-14906-s001.zip › Table S2_Codebook and quotation examples.xlsx]

## Sheet: Sheet1
Categories	Main themes	Sub-themes	Quotation examples
Perception and knowledge	Lack of understanding and awareness of NbS and their benefits	NbS' value has not been aware	We understand that doctors have a certain level of authority that people usually do listen to. But again, it's, it's a thing that they can provide advice by unless they're a bigger shift, a cultural shift, a shift in society, for, you know, people to, you know, wider campaigns public health campaigns that emphasise the use of green space for health and well being, why it's very good for you to go…
		People may not trust GPs or social prescribers
		GP doesn't feel the priority
	Lack of experience and knowledge		So that the health people need to know about the benefits of nature, and what can happen in nature, and the nature of people, they really need to understand different needs of people, because imagine if someone was so withdrawn and needed to be nurtured, or someone had no understanding of autism whatsoever, but then there's the whole neuro diversity. (National, Private Company, Nature Lead)
	Lack of consistent terminology		The title social scribing isn't particularly helpful, and even GPs don't stand it. Somebody asked one of our link workers what prescription she was going to write ... And I don't think people would understand the concept, necessarily, so we don't call it social prescribing we just call it, somebody to, you know, help you and call you do whatever. (Local, Not-for-profit Housing Association, Social…
	Path dependency		These people who were engaged to do something the next time around, they won't engage, because they've had a bad experience. (Local, Local Authority, Team Leader)
	Lack of awareness of the cost of NbS		I think for when charities are providing services. This is for all services really they need, the local authority or whoever is providing the funding needs to properly recognise the service that we are providing so that we can actually charge a fair rate for the work that we do I think there's this misconception that because we're a charity. (Regional, NbS provider, Chief Executive)
	Investment priorities shifting		At that time, financially, the challenges is always there, I think it just slightly changes in nature during, during COVID, there [were] a lot of new grants and funding opportunities that opened up, and some of those are still available but they were very narrow ... They really were looking at something that was new and innovative and very of the moment in COVID. (Regional, NbS provider, Chief Ex…
	Increased cost of supplies and knock-on effects		The cost of supplies has gone up, so that … causes another difficulty in terms of planting through the autumn, not only the cost but potentially the supplies. So, I know that one of the tourist locations had to replace some of the gravel with woodchip … because they couldn't get hold of certain supplies … We might have to adapt and come up with contingency plans in terms of the cost, especially w…
Political	Moving the medical model from cure to prevention		I think that we have to look at the way we invest in traditional healthcare, to make the investment in prevention in the first instance cheaper than investing in the cure … So, one of the biggest hurdles is getting the decision-makers to recognise that importance. (National, Built Environment Professional Body, President)
	Lack of national level leadership		There's no national voices such for them, and I think that's something which, as a sector we miss. If you're in arts, you've got the Arts Council if you're a sports based organisation, you've got Sport England or equivalent, there isn't an organisation, acting as that real broker and Bureau and funding stream for nature based activities. (Regional, NbS provider, Chief Executive)
Financial	Lack of sustained or dedicated financial resources	Lack of continued funding	The main challenge is the constant fundraising that has to go on in the background … I need a funder to pay for the Big Yellow storage to buy me a new office chair [when] my chair breaks, to repair the printer to … pay the fundraising and help with marketing and just these ongoing core costs. That's a really big challenge. (National, Private Company, Lead)
		Funding didn't go to service providers
		Funding unmatched with increased demand
	Competitiveness in the funding process	Community group lack of funding bids skill	I think there's a forced still a forced competition between local voluntary organisations as well, given the nature of the way, local partners will offer financial support, and he call it doesn't lend itself towards collaboration. And I think that's a problem. (National, Charity, Deputy CEO)
		Forced funding competition between local organisations
		Need to have a legal entity to get funding
Access to natural spaces	Deficits in access to green spaces		We certainly want to do a lot more work going forward, sort of, perhaps, addressing those acute inequities in, in particularly in access to green space, I know there was, there was a quite a large report came out relatively recently that showed you know even the north south divide in access to quality green space in England, and, and this is something that you know seriously needs to be looked at…
	Get permission to green space		They [wanted] to plan things there and that was going to engage the local school kids … the complexity of trying to find out who owned and … how they could get permission … was so difficult that they just [ended] up giving up. I think for nature based projects that's a real [difficulty], accessing lands. (National, Charity, Deputy CEO)
	Facility issues		We've got a change in places facility in Walsall, because one of the big issues for a lot of people with complex needs and disabilities, is they access their doors they access communities, but they haven't got the facilities for personal care, because they can't use a standard toilet or disabled toilet. So even something as practical as that means they have to disengage with activity early, or pu…
	Site closed temporarily or permanently		I think, because still have the restrictions, even though the restrictions are lifted, there are still restrictions in certain places, certain places don't are not opening up. Some places have said that they'll never open up because they haven't got funding or for different reasons. (Local, Not-for-profit Housing Association, Social Prescribing Manager)
	Green space damaged by intense usage		Our parks and green spaces have essentially been battered over the last 12 months because of the vast increase in usage, particularly in unseasonal … usage of these spaces. So, they will require greater levels of investment … management and maintenance. (National, Charity, Project Coordinator)
Engagement	Lack of knowledge about current locally available services and how to access them amongst stakeholders and the public	Difficult to know the locally available services	A directory is not going to work because if I write down today what all of my members … what their provision is, tomorrow will be different and I‘ll have to update it again … Most of the ones that [are] attempted locally require the organisations to update themselves, but that fails because let's say the organisation goes bust, there's [no one] to update it. So … keeping a single directory of wha…
		GP do not know local services and social prescribers
		Social prescribers are difficult to know all local resources
		Difficult to keep a single directory of what's available
		Lack of NbS data
	Stakeholder’s lack of knowledge about local needs and contexts	Cultural barriers	When you're an organisation, operating say at a national level, or even a departmental level which having that site on the ground can be a challenge so it's about building that structure that enables you to actually connect with people, find those plays and find those activities that are the most meaningful, not just simply activities that people can provide that. But the ones that actually peopl…
		People who are digitally excluded
		Difficult to change people's habits
		Satisfying people's hobby
		People with complex needs and disabilities
		Understand local needs
		People worried about initial startup costs
		People may not interested initially
		Some people have difficulty interacting with people
	Lack of effective engagement methods		It still hopefully will give us learning about what actually works what models work. What are the barriers and the challenges to people being able to sort of deliver activities or deliver a social prescribing system and how it can be challenges of connecting into the full NHS system. (National, Interest Group with charitable status, National Lead for relevant department)
	Exacerbation financial and health inequalities	Increased financial inequality	Financial inequality, it's quite difficult for, for people who are working several jobs to get out and access these projects that you have available at the moment, and therefore that will have huge implications to their physical and mental health. So, in these communities, you will see how much harder it is to engage with people that in more difficult situations. That's, that's just a reality of …
		Increased people with mental health barrier	I think there's been a massive uptake with mental health issues, I think. I'm not saying it wasn't there before. It could be the fact that it's been there but I think COVID is just made it a massive challenge for everybody concerned. (Local, Not-for-profit Housing Association, Social Prescribing Manager)
	Difficulty in engaging people remotely		It's hard to sort of build those connections build those relationships, especially when you reach down to a deep community level. That's can be really challenging over a zoom call, or to other obviously other platforms available, but it's, it's, sometimes you need to actually be in the place actually see people in the situation to be able to sort of build that relationship, which has been very di…
Institutional and organisational	Facing overwhelming demand	Social prescribing's demand over capacity	In most social prescribers we've got a big waiting list. So, you keep people's confidence if it's going to take weeks or months before they can even see you and buy them what you obviously people just give up by then or, you know, are you going to try and reconnect. So there's the issue of demand and capacity on social prescribing. (Local, Authority, Lead Commissioner)
		Beyond the organisation's scope of services
	Capacity and human resource issues	Capacity issues	We're trying to develop our volunteer capacity to do more in the local area with less. So, I think resources and capacity are probably the two issues that I think will be a challenge [to improve or increase the use of nature for social prescribing or for public health and wellbeing purposes]. (Local, Local Authority, Community Development Officer)
		Human resource issues
	Exacerbation of human resource and capacity issues		We found that volunteers have been reluctant to come out a lot of our volunteers are of a certain age. And so actually some of those coming back to what we used to do in the old normal, and it's been challenging, but we're looking to try and relaunch and recreate those programmes for those who need them. But I think, yeah, capacity is going to be our probably our hurdle. (Local, Local Authority, …
	Facing aggressively increased demand		The demand is still there, and it's only kind of become more aggressive now because there's this huge waiting lists for all of these, all of the services and because of the pandemic delayed, and so now there's this sort of aggressive kind of backlog of things to be done. (Local, NHS Primary Care, Social Prescriber)
	Coping with COVID-19 restrictions	Practise in a COVID-secure way	And for us, it's, it's continuing to operate with a level of COVID secure procedures in place. So although the government has lifted restrictions and an awful lot of people are still very anxious and nervous, the COVID is still out there, people are still vulnerable. (Regional, NbS provider, Chief Executive)
		Restrict face-to-face interaction
		Projects stopped due to COVID
		Require a lot more planning and plan B
Coordination	Difficulty in establishing partnership with the NHS		We partner with… either your local GP practice or … we are working with hospital departments to include them in the project in different ways. But … it's not a partnership between us and the NHS, but it's a service that is designed around the NHS to improve public health, but … it's incredibly difficult … you wouldn't think that [with] it being so easy for the NHS to take part in it … it would be…
	Lack of communication across all sectors	No conversation with the right people	My role has almost been to communicate … how can it benefit their organisation [a newer and smaller GSP provider], how they fit into the whole picture. … That's been part of my role as a trustee for [Local Umbrella Organisation], but it's been really frustrating that at a strategic level, I guess, everyone understands that the communication hasn't filtered down. (Local, NbS Provider, Founder and …
		Lack of communication between local people and organisations
		Lack of communication between organisations and social prescribers
		How to maintain networks after the project finished
		Working siloed across department
	Difficulty in empowering local communities	How the council supports project to realise	How do you enable those people who've got an idea? That's one of the challenges ... How do you enable that first idea? (Local, Local Authority, Team Leader)
		The council needs professional advice
		Community inequities and access to decision making
	Difficulty in the shift to remote working		Even small community groups now go into a digital kind of online approach, and they just weren't prepared for that. This is probably doesn't really help in terms of a nature based thing but you know that a lot of them moved into an online delivery and didn't have any cybersecurity knowledge or safeguarding culture. (National, Charity, Deputy CEO)
GSP referral and service issues	The complexity of the GSP referral process	Lack of uniformity in referral pathways	That bureaucratic sense of having to go through a referral process then wait for an assessment … a lot of that can be resolved cost effectively by better knowledge. (Local, Authority, Lead Commissioner)
		GP's time constraints with the patient
		Difficult to refer suitable service
		Bureaucratic referral process
		Link worker's workload is overload
	Lack of quality assurance	Lack of quality assurance	The outcomes are not monitored … so you can't evaluate the effectiveness or the impact of social prescribing because you're not measuring the same thing. So, there needs to be an evidence base attached to social prescribing that's accepted by practitioners. (Local, Not-for-profit Housing Association, Social Inclusion Manager)
		Monitoring issues
COVID-19 caused challenges are in bold
